# Supplementary material for: ICAM-1 Upregulation in Ethanol-Induced Fatty Murine Livers Promotes Injury and Sinusoidal Leukocyte Adherence after Transplantation
Source: HPB Surg. 2012 Jun 18;2012:480893. doi: 10.1155/2012/480893 (PMC3385666; doi:10.1155/2012/480893)
Supplement: Supplementary file 1 — Intravital Video Imaging. ICAM-1 deficient grafts show decreased leukocyte adherence but unchanged rolling margination after ethanol-induced fatty mouse liver transplantation. Livers were transplanted (LT) or subjected to sham operation (Sham) and visualized by intravital confocal microscopy of rhodamine 6G fluorescence at 4 h after surgery. Following prone positioning of the mouse, the liver was gently withdrawn from the abdominal cavity and placed over a glass coverslip on the stage of a Zeiss Axiovert 100 microscope (Thornwood, NY). Images of rhodamine 6G fluorescence were collected with a 40X magnification, 1.2 NA water-immersion objective lens through a spinning disk confocal imaging attachment (Attofluor CARV Optical Module, BD Bioimaging Systems, San Jose, CA) to a 12 bit cooled CCD camera (Hamamatsu, Bridgewater, NJ). In 10 sec movies of 5 random fields per liver, white blood cells were scored for sticking (permanent adherence) and rolling (margination and slowing of white blood cell flow). Size of groups was 4-5. Video A: This video demonstrates an ethanol treated sham liver without noticeable rolling margination (rollers) and no flow adherence to sinusoidal walls (stickers). Video B: This sequence demonstrates an ethanol-treated fatty WT liver graft with noticeable stickers and increased number of rolling rhodamine 6G positive cells. Video C: This video shows an ethanol-treated fatty ICAM-1 KO liver graft with less adherent rhodamine 6G positive cells. [file 480893.f1.zip]

Archive with 3 entries (3 files):
- 480893.f1/Video A.avi
- 480893.f1/Video B.avi
- 480893.f1/Video C.avi
